# Supplementary material for: Whole-genome sequencing and ad hoc shared genome analysis of Staphylococcus aureus isolates from a New Zealand primary school
Source: Sci Rep. 2021 Oct 13;11:20328. doi: 10.1038/s41598-021-99080-8 (PMC8514452; doi:10.1038/s41598-021-99080-8)
Supplement: Supplementary file 2 — Supplementary Table S1. [file 41598_2021_99080_MOESM2_ESM.xlsx]

## Sheet: Sheet 1
sample ID number	Total sequences before QC and assembly	N contigs	Maximum contig length	Mean contig length	Full length	GC ratio	Average depth over all positions	% of Reference Mapped	Included in 340 dataset	Included in 334 dataset	Sequence quality group for analyses
1	2514710	286	264310	9641	2757192	0.3302	74.5	87.9	yes	yes	higher quality
2	2692779	224	119736	12225	2738191	0.3295	68.9	87.7	yes	yes	higher quality
3	3289151	283	154443	9752	2759543	0.3305	77.2	87.8	yes	yes	higher quality
4	3436021	246	264522	11229	2762266	0.3298	88.9	88.1	yes	yes	higher quality
5	3086056	253	208719	10767	2723856	0.3295	63.1	87.5	yes	yes	higher quality
6	3495808	242	257114	11382	2754338	0.33	88	88	yes	yes	higher quality
7	3139616	229	311576	12055	2760432	0.3295	71.4	87.9	yes	yes	higher quality
8	2851440	203	264522	13537	2747845	0.3289	70.8	87.9	yes	yes	higher quality
9	2986584	153	289575	17868	2733769	0.3282	72.3	87.9	yes	yes	higher quality
10	3104904	177	254885	15425	2730127	0.3286	72.1	87.9	yes	yes	higher quality
11	2476395	177	251271	15386	2723221	0.3285	56.6	87.4	yes	yes	higher quality
12	2632713	233	248790	11814	2752511	0.3296	81.1	88	yes	yes	higher quality
13	2270795	349	300874	8031	2802738	0.3287	115.1	93	yes	yes	higher quality
14	1833817	326	229853	8599	2803053	0.3288	97.1	92.9	yes	yes	higher quality
15	1005325	414	254320	6775	2804833	0.3285	53.4	93.1	yes	yes	higher quality
16	1520693	415	179636	6754	2802801	0.3287	84.6	93.2	yes	yes	higher quality
17	2136753	421	284789	6725	2830894	0.3308	96.4	92.6	yes	yes	higher quality
18	2293235	337	273799	8315	2802037	0.3288	112.3	92.9	yes	yes	higher quality
19	2485093	299	272367	9224	2757763	0.328	59.2	90.8	yes	yes	higher quality
21	1951560	282	302038	9801	2763771	0.3278	75.6	91.1	yes	yes	higher quality
22	2548236	331	280644	8333	2758009	0.328	58.9	90.8	yes	yes	higher quality
23	2076057	259	107512	10531	2727463	0.3285	54.8	90.7	yes	yes	higher quality
24	2620970	165	626129	16679	2751915	0.3274	127.5	91.4	yes	yes	higher quality
25	1667402	351	251926	7888	2768379	0.328	38.8	90.7	yes	yes	higher quality
27	2447889	266	339572	10372	2758939	0.3277	63.9	91	yes	yes	higher quality
28	2733834	342	285969	8108	2772615	0.3282	67.4	91	yes	yes	higher quality
29	2403246	260	192324	10555	2744103	0.3283	60.7	90.9	yes	yes	higher quality
30	2325953	179	157181	15244	2728637	0.3282	65	90.4	yes	yes	higher quality
31	2738599	166	423473	16559	2748765	0.3277	81.7	90.7	yes	yes	higher quality
32	2158774	161	177132	16998	2736558	0.3278	64.9	90.5	yes	yes	higher quality
33	2420508	184	258074	14915	2744228	0.328	68.3	90.4	yes	yes	higher quality
34	2487341	388	303752	7215	2799388	0.3319	91.8	90.8	yes	yes	higher quality
35	3617060	277	185578	9882	2737185	0.3293	85.8	90.6	yes	yes	higher quality
36	2271731	190	249511	14462	2747602	0.3283	58.3	90.4	yes	yes	higher quality
37	3323234	171	301533	16121	2756584	0.3282	96.2	90.7	yes	yes	higher quality
38	2600868	190	334203	14520	2758697	0.3285	78.1	90.6	yes	yes	higher quality
39	2396089	151	154257	18049	2725290	0.3273	108.8	90.7	yes	yes	higher quality
41	3552137	181	292496	15177	2746994	0.3281	90.2	90.6	yes	yes	higher quality
42	2137533	199	182354	13819	2749873	0.3286	68.1	90.5	yes	yes	higher quality
43	2765429	217	196198	12756	2767944	0.3287	93.8	91.6	yes	yes	higher quality
44	3406287	317	184163	8795	2787846	0.3317	71.2	82.4	yes	yes	higher quality
45	2860664	360	164574	7784	2801981	0.3308	89.7	91.7	yes	yes	higher quality
46	2510001	762	369156	3757	2862477	0.3338	90.4	90.5	yes	yes	lower quality
47	2336309	740	311576	3877	2868390	0.3341	74.2	88	yes	yes	lower quality
48	3457964	162	311576	16865	2731969	0.328	152.6	88.4	yes	yes	higher quality
49	2192762	506	187470	5618	2842341	0.332	101.9	90.7	yes	yes	lower quality
51	2206846	646	378061	4466	2884403	0.3335	74.1	90.5	yes	yes	lower quality
52	2460935	434	169313	6424	2787712	0.328	116.5	90.7	yes	yes	higher quality
53	1475136	285	272956	9654	2751356	0.3282	84	90.9	yes	yes	higher quality
54	1808062	1499	125037	2010	3011907	0.3414	62.6	90.3	yes	yes	lower quality
55	1721359	367	185331	7508	2755226	0.328	97.3	90.8	yes	yes	higher quality
57	1939342	986	152089	2866	2825295	0.3294	29.8	90	yes	yes	lower quality
58	2742647	947	180170	3030	2868694	0.3323	42.7	90.1	yes	yes	lower quality
59	2432295	768	252231	3701	2841718	0.3312	45.1	90.2	yes	yes	lower quality
60	2602513	752	147713	3711	2789965	0.3327	38.8	89.7	yes	yes	lower quality
61	2630099	2002	180337	1499	3000155	0.3326	45.6	90.1	yes	yes	lower quality
62	2000920	1607	68529	1820	2923401	0.3386	20.1	88.8	yes	yes	lower quality
64	2132571	1210	211306	2386	2886536	0.3276	35.9	90.3	yes	yes	lower quality
65	2179102	2291	247665	1299	2975427	0.3295	47.8	90.3	yes	yes	lower quality
66	3158575	1298	149942	2281	2960137	0.3354	44	89.9	yes	yes	lower quality
67	1940288	603	242549	4672	2817040	0.3316	60.9	90.3	yes	yes	lower quality
69	2406701	1141	117198	2541	2898430	0.335	43.1	90	yes	yes	lower quality
70	1771877	267	216725	10277	2743797	0.3278	103.8	90.8	yes	yes	higher quality
71	2754992	785	243989	3711	2913093	0.3337	84.4	90.1	yes	yes	lower quality
72	2148883	676	342196	4284	2895667	0.3322	85.8	92	yes	yes	lower quality
73	2490996	144	302943	19260	2773300	0.3283	90.4	84.9	yes	yes	higher quality
75	2436006	428	199290	6492	2778249	0.33	79	83.2	yes	yes	higher quality
76	2739218	360	227442	7734	2784072	0.3299	76.5	83	yes	yes	higher quality
78	1804986	321	324434	8705	2794281	0.3308	49.8	82.1	yes	yes	higher quality
79	1986770	444	168612	6319	2805496	0.3307	57.5	82.5	yes	yes	higher quality
80	2340985	448	325989	6224	2788070	0.3302	56.5	82.6	yes	yes	higher quality
81	2198809	965	164897	2974	2869471	0.3326	90.4	84.1	yes	yes	lower quality
82	2468110	694	156168	4075	2827577	0.3309	87.2	83.3	yes	yes	lower quality
83	1897129	469	55093	5805	2722494	0.3321	35.7	81.5	yes	yes	higher quality
84	2142761	359	156410	7745	2780291	0.3296	57.3	82.8	yes	yes	higher quality
85	2402913	295	281999	9481	2796692	0.3284	123.2	93	yes	yes	higher quality
86	2288006	533	214731	5362	2857774	0.3332	85.7	92.6	yes	yes	lower quality
87	2359830	449	157687	6282	2820605	0.331	87.3	92.4	yes	yes	higher quality
88	2161699	298	277630	9390	2797988	0.3287	98.5	92.9	yes	yes	higher quality
89	2051642	596	223652	4818	2871452	0.3326	70.9	92.4	yes	yes	lower quality
91	1645366	975	200235	3022	2945732	0.3326	35.4	81.9	yes	yes	lower quality
92	2096199	506	310598	5688	2877874	0.3308	56.7	82.2	yes	yes	lower quality
93	1813263	1676	73794	1763	2954178	0.3367	18	89.5	yes	yes	lower quality
94	2135223	841	175920	3487	2932564	0.3328	61.3	82.5	yes	yes	lower quality
95	1869009	626	185898	4619	2891370	0.3317	57.1	82	yes	yes	lower quality
96	1705657	376	118231	7448	2800347	0.3301	44.1	81.5	yes	yes	higher quality
97	2347540	368	300695	7718	2839913	0.3292	52.4	82.3	yes	yes	higher quality
99	3707395	987	204494	3080	3039349	0.3339	124.5	91.7	yes	yes	lower quality
101	2070818	328	323882	8455	2773220	0.3306	78.2	85.1	yes	yes	higher quality
102	1755619	440	233960	6504	2861435	0.3279	107.9	93.4	yes	yes	higher quality
103	1898969	246	302988	11170	2747645	0.3286	97.7	85.7	yes	yes	higher quality
104	1991999	519	403263	5435	2820521	0.3329	94.4	85.4	yes	yes	lower quality
105	2390974	166	145394	16484	2736211	0.3283	94.2	85.2	yes	yes	higher quality
106	1882496	577	234566	4824	2783053	0.3289	107.9	92.9	yes	yes	lower quality
107	1837050	319	454617	8683	2769634	0.3285	99.8	92.8	yes	yes	higher quality
108	1786365	273	277023	10101	2757476	0.3277	107	93	yes	yes	higher quality
109	1866316	355	353420	7786	2763755	0.3281	110.1	93	yes	yes	higher quality
110	2053547	685	282034	4162	2850686	0.3339	103.7	93	yes	yes	lower quality
111	2605034	274	236825	10080	2761667	0.3285	103.6	92.6	yes	yes	higher quality
112	2026102	245	275134	11318	2772822	0.3274	106.8	90.2	yes	yes	higher quality
113	2308011	288	231408	9653	2780012	0.3288	101.6	90.1	yes	yes	higher quality
114	2340493	221	274903	12561	2775777	0.3275	111.8	90.3	yes	yes	higher quality
115	2068306	236	213567	11758	2774740	0.3278	112.2	90.2	yes	yes	higher quality
116	2088729	426	284639	6634	2826072	0.3303	100.3	90.1	yes	yes	higher quality
117	1846925	288	274915	9669	2784427	0.3282	95	90.1	yes	yes	higher quality
119	3267251	1188	96243	2740	3254101	0.3333	109.2	92.6	yes	yes	lower quality
120	2246494	604	372146	4719	2849892	0.3343	70.9	90.7	yes	yes	lower quality
121	2125877	755	166647	3830	2890906	0.3332	56	92.3	yes	yes	lower quality
122	3448744	264	275933	10574	2791529	0.3283	168.6	92.6	yes	yes	higher quality
123	2550566	998	321638	3017	3010207	0.3362	86.1	91.3	yes	yes	lower quality
124	2408039	1039	104167	2749	2855337	0.3301	26.7	89.4	yes	yes	lower quality
126	1804375	347	191438	7908	2743912	0.329	46.2	87.5	yes	yes	higher quality
127	1960318	1706	104006	1728	2946700	0.3325	23.3	89.7	yes	yes	lower quality
130	2248585	1669	102618	2006	3348002	0.333	64	95.9	yes	yes	lower quality
131	2033126	281	153672	9944	2794167	0.3302	73.6	96	yes	yes	higher quality
132	2018022	285	115752	10141	2889983	0.3293	45.3	85.2	yes	yes	higher quality
133	1996787	833	101909	3877	3228796	0.3288	74.1	97.3	yes	yes	lower quality
135	2606496	1536	98675	2159	3315618	0.3304	83.8	97.3	yes	yes	lower quality
136	3252490	185	281660	15050	2784114	0.3286	91	96	yes	yes	higher quality
137	2915156	216	125466	12817	2768287	0.329	78.8	96	yes	yes	higher quality
138	3342284	207	284353	13478	2789835	0.329	96.8	96	yes	yes	higher quality
139	3148203	334	151105	8800	2939004	0.3301	54	85.6	yes	yes	higher quality
140	2900464	202	337824	13839	2795286	0.3289	83.7	96	yes	yes	higher quality
141	3110186	227	337721	12354	2804250	0.3293	95.1	96	yes	yes	higher quality
142	2717038	277	143881	10474	2901207	0.3295	64.1	85.7	yes	yes	higher quality
144	2736795	1273	89074	2616	3329076	0.3293	87.3	97.4	yes	yes	lower quality
145	2131195	1234	204488	2431	2999593	0.3395	91.4	83.6	yes	yes	lower quality
147	1934029	630	231621	4575	2882126	0.3331	103.2	85.9	yes	yes	lower quality
149	2545396	739	189555	3927	2901869	0.3349	60.9	84.6	yes	yes	lower quality
150	1879157	898	355063	3282	2946400	0.3355	103.3	86.1	yes	yes	lower quality
151	1913064	589	221218	4904	2888229	0.3318	76.9	88.7	yes	yes	lower quality
152	1731492	553	355063	5188	2868890	0.3325	86.5	85.9	yes	yes	lower quality
153	2366533	798	783016	3664	2923740	0.3365	60.6	82.9	yes	yes	lower quality
154	1984767	498	326524	5769	2872500	0.3318	85.4	83.7	yes	yes	higher quality
155	2243304	530	187368	5304	2810674	0.3317	94.6	90.4	yes	yes	lower quality
156	1628357	271	211974	10571	2864695	0.3282	81.5	85.7	yes	yes	higher quality
157	2154663	358	267590	8076	2890921	0.3297	73.7	85.1	yes	yes	higher quality
158	2372158	312	145309	9192	2867632	0.3289	83.8	84.7	yes	yes	higher quality
159	2405153	291	244768	9862	2869696	0.3285	94.8	85.3	yes	yes	higher quality
160	2110373	601	301184	4902	2945857	0.3327	73.8	84.7	yes	yes	lower quality
161	2307101	259	364398	11054	2862915	0.328	94.8	85.4	yes	yes	higher quality
162	2382113	818	335191	3619	2959993	0.334	92.2	92.1	yes	yes	lower quality
163	3612515	200	410948	13992	2798260	0.3284	131	86.2	yes	yes	higher quality
165	1185013	524	321841	5372	2814525	0.3313	56.4	90.6	yes	yes	lower quality
166	3613860	139	412340	19614	2726209	0.3278	139.7	90.6	yes	yes	higher quality
167	1694097	154	336475	17700	2725756	0.3277	84.5	90.7	yes	yes	higher quality
168	2661208	148	375338	18419	2725917	0.3277	104.6	90.9	yes	yes	higher quality
169	2060885	139	234609	19495	2709792	0.3276	96.3	90.7	yes	yes	higher quality
170	2375233	131	336706	20790	2723370	0.3275	132.4	91	yes	yes	higher quality
171	2958275	268	378176	10269	2751887	0.3296	129.2	90.9	yes	yes	higher quality
172	2927514	226	305021	12073	2728476	0.3277	145.5	90.8	yes	yes	higher quality
174	2717316	815	336209	3537	2881903	0.3354	88.3	90.5	yes	yes	lower quality
175	1909813	353	239912	7722	2725664	0.3304	54	82.5	yes	yes	higher quality
176	2683252	924	326567	3237	2990113	0.3349	117.5	96.6	yes	yes	lower quality
177	1826035	512	281632	5597	2865339	0.3306	74.2	91.6	yes	yes	lower quality
178	3261546	194	259261	14416	2796589	0.328	87.2	91.2	yes	yes	higher quality
179	1988192	175	277142	15925	2786766	0.3275	90.9	91.5	yes	yes	higher quality
180	2651718	159	282001	17528	2786853	0.3274	105.3	91.3	yes	yes	higher quality
181	2764557	213	370376	13157	2802429	0.3285	121.5	91.7	yes	yes	higher quality
182	2308560	184	305282	15175	2792063	0.3278	134	91.5	yes	yes	higher quality
183	2992884	586	271803	4979	2917372	0.334	154.4	92.2	yes	yes	lower quality
184	2781208	176	440001	15855	2790398	0.3276	138.9	91.6	yes	yes	higher quality
185	2256124	193	247955	14433	2785495	0.3283	69.9	91.1	yes	yes	higher quality
186	2822433	273	281388	10287	2808149	0.3285	125.1	91.3	yes	yes	higher quality
188	2388933	242	344646	11478	2777600	0.3288	78.6	83.3	yes	yes	higher quality
189	2234251	120	783153	23016	2761831	0.3281	89.7	83.9	yes	yes	higher quality
190	2586434	1563	87848	1879	2936266	0.3351	28.5	90.2	yes	yes	lower quality
192	2107021	2254	48909	1384	3119390	0.3409	39.7	89.7	yes	yes	lower quality
193	1411271	251	161874	10995	2759744	0.3281	40.3	90.2	yes	yes	higher quality
196	2243146	608	268415	4677	2843441	0.3312	63.3	89.4	yes	yes	lower quality
198	3634838	1662	278019	1782	2960342	0.3337	38.8	90.7	yes	yes	lower quality
199	2531846	1744	335344	1700	2963805	0.331	46.7	91	yes	yes	lower quality
201	2097214	2223	91623	1378	3061880	0.3418	28.3	89.8	yes	yes	lower quality
202	2175743	564	130692	4985	2811211	0.3316	66.1	89.1	yes	yes	lower quality
203	2376080	1678	199151	1791	3004727	0.3371	35	90.4	yes	yes	lower quality
204	2119275	1354	127298	2135	2889658	0.3304	27	90.4	yes	yes	lower quality
205	2444560	1173	223290	2511	2945300	0.3349	46.4	89	yes	yes	lower quality
206	3001834	822	335470	3477	2858075	0.3298	54.4	91	yes	yes	lower quality
207	2170143	818	335344	3516	2876014	0.3318	46.8	90.7	yes	yes	lower quality
208	2897656	1214	231002	2440	2961894	0.3365	52.9	90.6	yes	yes	lower quality
210	965998	285	187873	9698	2763822	0.3298	35.6	90.4	yes	yes	higher quality
211	2344689	165	127901	16427	2710340	0.3283	66	90.6	yes	yes	higher quality
212	3006983	334	91526	8490	2835630	0.3305	54	83.7	yes	yes	higher quality
213	1547378	863	169145	3427	2956720	0.3345	81	92	yes	yes	lower quality
215	2038053	229	295482	12263	2808127	0.3284	100	92	yes	yes	higher quality
216	2140238	254	189224	11071	2811936	0.3286	106.1	91.9	yes	yes	higher quality
217	2665756	640	261465	4553	2913821	0.3336	97	92.3	yes	yes	lower quality
218	2559879	224	140440	12487	2796888	0.3289	107.6	91.9	yes	yes	higher quality
219	2191584	392	384702	7251	2842084	0.3278	103.4	97.4	yes	yes	higher quality
220	2167759	763	198754	3787	2888872	0.3286	94.4	97.7	yes	yes	lower quality
221	2765959	146	182984	19250	2810400	0.3272	126.8	97.4	yes	yes	higher quality
222	2068210	933	133219	3117	2907824	0.3359	104.2	91	yes	yes	lower quality
223	2120787	521	278121	5410	2818583	0.3302	104.2	91.5	yes	yes	lower quality
224	2679160	711	284398	4082	2901670	0.334	115.4	91.4	yes	yes	lower quality
225	3079363	769	212233	3811	2929935	0.3377	115.5	91.2	yes	yes	lower quality
226	2326854	514	363314	5532	2843020	0.3308	118.1	91.7	yes	yes	lower quality
227	2181233	729	284747	3985	2904648	0.3341	107.8	91.5	yes	yes	lower quality
229	2547610	1167	387134	2597	3029917	0.3369	70.8	89.8	yes	yes	lower quality
230	2284428	356	185077	7833	2788342	0.3314	65.4	88.5	yes	yes	higher quality
231	3097540	448	228504	6260	2804346	0.3328	71.1	88.4	yes	yes	higher quality
233	2152450	1698	169296	1823	3094490	0.345	66.9	91.2	yes	yes	lower quality
234	2222701	723	110624	3944	2851455	0.3353	44.2	81.5	yes	yes	lower quality
235	2417158	1107	160631	2705	2993437	0.3393	51.6	81.7	yes	yes	lower quality
236	2428411	450	534495	6320	2843989	0.331	80.5	83.6	yes	yes	higher quality
237	2242615	901	310454	3279	2954030	0.3364	67.8	82.6	yes	yes	lower quality
238	3240163	412	244812	6903	2843769	0.3313	70.7	82.7	yes	yes	higher quality
239	2574027	907	76694	3194	2896322	0.3379	60	82.2	yes	yes	lower quality
240	2238093	473	193709	6036	2854674	0.332	73.9	83	yes	yes	higher quality
243	2113571	498	251347	5601	2789196	0.3327	66.3	88	yes	yes	higher quality
244	2815635	485	251347	5732	2779583	0.3295	44.1	87.9	yes	yes	higher quality
245	1911202	368	320486	7484	2754098	0.3302	78.9	88	yes	yes	higher quality
246	3006138	442	182530	6317	2791678	0.3332	90.2	87.7	yes	yes	higher quality
247	1598399	310	320564	8854	2744547	0.3292	75.4	88.1	yes	yes	higher quality
248	1454591	233	245489	11729	2732668	0.3283	62.2	88.7	yes	yes	higher quality
249	3244900	293	181351	9738	2853112	0.3296	93.8	85.5	yes	yes	higher quality
250	3271436	447	343772	6403	2861831	0.3315	104.9	90.8	yes	yes	higher quality
251	2806961	253	344062	11131	2816017	0.3287	90.1	90.7	yes	yes	higher quality
252	3178422	458	235137	6236	2855993	0.3315	86	90.7	yes	yes	higher quality
253	2297971	1019	190473	2933	2987812	0.3435	69.9	90.6	yes	yes	lower quality
254	2767029	1992	96572	1515	3016170	0.3367	22.8	89.8	yes	yes	lower quality
257	1873770	369	230545	7827	2887803	0.3287	86.9	85.6	yes	yes	higher quality
258	2730059	228	169332	12532	2857294	0.3278	97.3	84.9	yes	yes	higher quality
259	1807166	203	174938	13948	2831393	0.3272	88	85	yes	yes	higher quality
260	3057307	234	284458	12261	2868872	0.3277	104.7	84.8	yes	yes	higher quality
261	1829769	391	287633	7428	2904014	0.3296	69	92.3	yes	yes	higher quality
262	2088698	572	242222	5139	2939344	0.3313	76.2	85.4	yes	yes	lower quality
263	2639044	207	313168	13835	2863710	0.3273	99.1	85.2	yes	yes	higher quality
264	2073441	1276	70605	2354	3003158	0.3397	36.5	80.2	yes	yes	lower quality
265	2042303	610	315521	4683	2856061	0.3314	80.8	83.5	yes	yes	lower quality
267	2251208	992	314923	3031	3006367	0.3367	106.2	84.2	yes	yes	lower quality
268	2990832	326	369064	8749	2852019	0.3314	96.4	83	yes	yes	higher quality
269	2236168	1333	147573	2257	3007481	0.3398	47.5	81.9	yes	yes	lower quality
270	1827265	172	265092	16264	2797304	0.3284	49	82.4	yes	yes	higher quality
271	2785816	725	210840	3938	2854401	0.333	102.3	90.9	yes	yes	lower quality
272	2248239	1176	236006	2610	3068892	0.3488	103.7	92.4	yes	yes	lower quality
273	2337558	621	402685	4587	2847955	0.3331	77.9	85.1	yes	yes	lower quality
274	3108583	151	306275	18098	2732737	0.3283	117.1	85.3	yes	yes	higher quality
275	2717079	227	206799	12328	2798426	0.3283	128	96.4	yes	yes	higher quality
277	1805124	225	294910	12514	2815507	0.3279	86.9	96.7	yes	yes	higher quality
278	2459704	306	117316	9155	2801361	0.3298	69.8	96.4	yes	yes	higher quality
279	2898009	357	93686	7832	2795991	0.33	80.6	96.5	yes	yes	higher quality
280	3128646	314	126697	8992	2823250	0.3304	96.4	96.5	yes	yes	higher quality
281	2821259	334	127451	8203	2739662	0.3308	109.1	87.5	yes	yes	higher quality
282	2315004	359	284228	7695	2762372	0.3297	97.4	88.3	yes	yes	higher quality
283	1912182	361	251404	7615	2748719	0.329	97.3	88	yes	yes	higher quality
284	2721989	223	213486	12254	2732424	0.3283	113.9	88	yes	yes	higher quality
285	3038684	255	134882	10724	2734572	0.3293	111.3	87.8	yes	yes	higher quality
286	2038792	487	251404	5717	2784024	0.33	79	88.5	yes	yes	higher quality
287	2553944	939	100762	3070	2882085	0.3365	48.9	87.1	yes	yes	lower quality
288	2530748	347	248321	8399	2914199	0.3303	80.3	86	yes	yes	higher quality
289	2055638	590	181854	4868	2871848	0.3301	40.7	85.6	yes	yes	lower quality
290	2130438	843	262456	3484	2936346	0.3309	36.7	85.9	yes	yes	lower quality
291	2113908	1673	199540	1812	3030433	0.3347	29.6	84.9	yes	yes	lower quality
292	2244059	1074	60715	2662	2858484	0.3345	25.1	84.2	yes	yes	lower quality
294	2458281	1137	438230	2574	2925688	0.3292	44	86.3	yes	yes	lower quality
295	2363271	262	372380	10781	2824496	0.3277	97.7	86.5	yes	yes	higher quality
298	2757759	1103	271525	2639	2910193	0.3291	27	85.7	yes	yes	lower quality
299	2038633	1232	285083	2553	3144156	0.3283	55.7	86.6	yes	yes	lower quality
300	2306535	179	298299	15945	2854042	0.3279	106.8	86.4	yes	yes	higher quality
302	2931819	231	298229	12397	2863632	0.3284	106.7	86.1	yes	yes	higher quality
303	2889088	248	245136	11557	2866113	0.3286	113.3	86.3	yes	yes	higher quality
304	3620215	279	162445	10261	2862714	0.3294	76.6	85.5	yes	yes	higher quality
305	1665369	392	298369	7402	2901553	0.3302	69.2	86.5	yes	yes	higher quality
306	1746234	233	131074	12211	2845138	0.3285	67.7	85.7	yes	yes	higher quality
307	2459348	885	97475	3452	3054937	0.3282	106.1	97.3	yes	yes	lower quality
308	2275176	354	172131	7853	2779643	0.3284	97.8	90.6	yes	yes	higher quality
309	2496442	273	242715	10138	2767630	0.3284	100.5	90.2	yes	yes	higher quality
310	2151574	312	225810	8872	2768059	0.3296	92.9	90	yes	yes	higher quality
311	2674840	359	184666	7799	2799752	0.3296	86	90.2	yes	yes	higher quality
312	2588774	921	271160	3129	2881039	0.3335	58.6	90.4	yes	yes	lower quality
313	2517569	247	252292	11200	2766183	0.3282	93	90.4	yes	yes	higher quality
314	2960103	312	96119	8885	2771893	0.3301	79.6	82.2	yes	yes	higher quality
316	2657165	622	427294	4648	2890990	0.3326	78.3	83.5	yes	yes	lower quality
317	1588722	912	225896	3134	2857489	0.331	67.5	87.1	yes	yes	lower quality
318	1657329	951	232264	3022	2873425	0.3332	59.9	87	yes	yes	lower quality
321	1934192	668	258545	4234	2828057	0.3308	68.7	86.9	yes	yes	lower quality
322	2050904	802	258891	3562	2855929	0.3343	73.7	87.2	yes	yes	lower quality
323	1881826	665	342878	4251	2826880	0.3312	69.6	87.3	yes	yes	lower quality
324	3699247	478	251547	5880	2810207	0.3322	96.4	87.1	yes	yes	higher quality
325	2148429	1662	55705	1746	2901502	0.3308	79.8	88.2	yes	yes	lower quality
326	2143288	983	190842	3024	2971927	0.3302	66.3	91.6	yes	yes	lower quality
327	2737492	638	288029	4685	2988866	0.3306	81.1	93	yes	yes	lower quality
328	5803506	453	389604	6510	2948692	0.3307	282.4	94.2	yes	yes	higher quality
329	3263360	306	335342	8985	2749337	0.3296	137.4	91	yes	yes	higher quality
330	2286758	502	228856	5561	2791198	0.3319	104.2	91	yes	yes	lower quality
331	3779680	360	335468	7682	2765252	0.3303	150.9	90.8	yes	yes	higher quality
332	6926201	416	335342	6662	2771067	0.3308	326.6	91.3	yes	yes	higher quality
333	1888495	964	335342	3068	2957325	0.3407	91.4	90.9	yes	yes	lower quality
334	1831122	448	313584	6169	2763580	0.3297	106.2	91.3	yes	yes	higher quality
335	3014716	275	335342	9978	2743913	0.3289	146.1	91	yes	yes	higher quality
336	3002935	965	78343	3182	3070156	0.3325	75.5	91.1	yes	yes	lower quality
338	2720185	270	227574	10284	2776673	0.3281	125.4	90.5	yes	yes	higher quality
339	1922741	576	184838	4882	2811853	0.329	87.8	90.6	yes	yes	lower quality
340	2519399	370	328208	7527	2784940	0.3283	124.3	90.5	yes	yes	higher quality
341	2075447	288	116538	9476	2729015	0.3281	78	90.1	yes	yes	higher quality
342	2210764	329	175822	8423	2771119	0.3274	108	90.6	yes	yes	higher quality
343	1894191	893	252130	3248	2899896	0.3374	74.9	90.5	yes	yes	lower quality
344	2130434	236	171665	11713	2764073	0.3274	83.5	90.2	yes	yes	higher quality
345	2147975	285	174524	9626	2743327	0.3291	91.4	86.5	yes	yes	higher quality
346	2224368	349	241045	7906	2759100	0.3284	129.3	91.5	yes	yes	higher quality
347	1635481	247	108629	11002	2717303	0.3284	68.2	90.1	yes	yes	higher quality
348	2086102	257	293243	10686	2746160	0.3277	109.9	91.3	yes	yes	higher quality
349	2332603	238	129483	12012	2858665	0.3264	97.6	89.6	yes	yes	higher quality
351	2456062	1547	116757	2071	3202337	0.3314	115	93.4	yes	yes	lower quality
353	3287545	188	381772	14999	2819767	0.3285	108.8	86.6	yes	yes	higher quality
354	2604298	222	135023	12667	2811995	0.3284	92.7	85.6	yes	yes	higher quality
355	2769713	257	190253	11024	2832918	0.3291	63.7	85.3	yes	yes	higher quality
356	2014469	589	365321	4935	2906323	0.3325	83.5	86.6	yes	yes	lower quality
357	2504497	163	270645	17202	2803917	0.3276	96.3	86.2	yes	yes	higher quality
358	2286820	576	147589	5111	2943748	0.3325	58.8	92.8	yes	yes	lower quality
359	2578943	212	194318	13571	2877019	0.3264	112.8	93	yes	yes	higher quality
360	2694637	143	149397	18975	2713301	0.328	105.7	90.8	yes	yes	higher quality
361	1913339	285	200348	9845	2805638	0.3286	78.9	83.5	yes	yes	higher quality
362	1871062	183	277819	14879	2722848	0.3277	107.2	91.2	yes	yes	higher quality
363	2066286	268	174941	10093	2704769	0.3277	95	90.1	yes	yes	higher quality
364	2323251	297	168925	9115	2706947	0.3278	117.5	90.1	yes	yes	higher quality
365	3402836	242	302630	11468	2775222	0.3274	154.3	88.4	yes	yes	higher quality
366	2557817	177	299502	15836	2802845	0.3275	130.9	97.2	yes	yes	higher quality
367	2462276	320	184880	8719	2789902	0.328	111.6	91.1	yes	yes	higher quality
368	2079287	164	295191	17047	2795620	0.3273	96.2	97.2	yes	yes	higher quality
369	2093032	173	207345	16180	2799086	0.3276	93.7	97.1	yes	yes	higher quality
370	2162644	344	136645	8205	2822388	0.3294	85.7	96.8	yes	yes	higher quality
371	2961461	138	328530	20285	2799241	0.327	129.2	97.3	yes	yes	higher quality
372	1712594	321	317695	8764	2813067	0.3279	100.2	97.3	yes	yes	higher quality
373	1720695	160	160808	17471	2795246	0.3273	93.6	97.2	yes	yes	higher quality
374	2063103	149	299155	18791	2799740	0.3271	118.8	97.3	yes	yes	higher quality
376	4121319	185	191387	14957	2766883	0.3282	217.2	89.1	yes	yes	higher quality
377	1895448	229	224687	12098	2770232	0.3284	101	88.6	yes	yes	higher quality
378	2322453	226	336352	12259	2770321	0.3284	100.6	88.4	yes	yes	higher quality
379	2679958	251	684786	11232	2819009	0.3281	101.7	83.5	yes	yes	higher quality
380	3291906	170	314730	16509	2806500	0.3275	149.5	96.4	yes	yes	higher quality
381	2092204	120	299837	23341	2800807	0.3273	110.2	96.5	yes	yes	higher quality
382	2903896	127	371504	22064	2802019	0.3273	118.6	96.6	yes	yes	higher quality
383	5499027	323	614047	8787	2837941	0.3282	245.4	87.4	yes	yes	higher quality
118	2279267	153	293051	17829	2727836	0.3278	100.6	91.1	yes	no	excluded
129	2739208	461	184157	6764	3118173	0.3275	103.2	96.2	yes	no	excluded
143	2889055	1762	64840	1943	3423064	0.3293	114	97.4	yes	no	excluded
187	3404296	2116	115205	1557	3293703	0.3654	83.3	91.1	yes	no	excluded
228	1797117	330	198509	8533	2815788	0.3285	101.2	89.7	yes	no	excluded
232	4178280	641	320059	4456	2856122	0.3332	156.9	91.6	yes	no	excluded
20	1750954	15763	22086	390	6141362	0.3987	7.2	90.2	no	no	excluded
26	2393837	4028	203974	1000	4025385	0.4097	63.1	90.9	no	no	excluded
40	3613383	1962	16490	1292	2533050	0.3385	87.6	90.6	no	no	excluded
50	2227608	61977	5277	263	16286383	0.4578	2.1	69.2	no	no	excluded
56	1879208	4144	45629	776	3213762	0.3368	16.9	89.4	no	no	excluded
63	2302980	5778	61533	585	3376465	0.3374	19.5	88.8	no	no	excluded
68	1613106	12718	135137	562	7146332	0.414	10.2	90.3	no	no	excluded
74	2257809	3675	58874	993	3648132	0.3322	100.7	91.8	no	no	excluded
77	1950603	34246	25658	315	10771998	0.4857	8	82.6	no	no	excluded
90	1939845	14704	118818	438	6437081	0.4037	10.2	91.3	no	no	excluded
98	1616145	15650	87239	420	6567339	0.4005	10.5	82.8	no	no	excluded
100	2050185	14143	68922	420	5937814	0.406	7.5	82.1	no	no	excluded
125	2061383	3968	63753	786	3115617	0.3305	14.9	88.6	no	no	excluded
128	2866358	6653	69031	509	3383944	0.3321	25.9	89.3	no	no	excluded
134	2399443	2858	60473	1268	3621925	0.3266	108	97.5	no	no	excluded
146	1523252	10646	335287	499	5307142	0.409	42.7	90.9	no	no	excluded
148	2015345	2699	152590	1237	3338204	0.357	55.8	84.8	no	no	excluded
164	3155946	3571	48657	1020	3641495	0.3331	112.9	92.5	no	no	excluded
173	3524	135	1606	229	30914	0.375	0.1	5.9	no	no	excluded
191	2249642	5731	79732	587	3362738	0.3391	30.3	90.6	no	no	excluded
194	1897596	3925	196237	810	3178958	0.3343	28.8	90.5	no	no	excluded
195	1982401	4107	152179	785	3220013	0.335	32.5	90.4	no	no	excluded
197	2369679	4892	235357	667	3259453	0.3342	35.9	90.7	no	no	excluded
200	2050164	49316	11039	275	13523959	0.4231	8.3	91.4	no	no	excluded
209	2561913	70091	26087	291	20393806	0.4403	6.3	89.3	no	no	excluded
214	1921372	17989	243614	408	7330941	0.421	39.3	91.6	no	no	excluded
241	2923228	11256	18332	385	4323698	0.3339	54.8	89.4	no	no	excluded
242	2462883	151455	139726	334	50438246	0.61	9.7	89.4	no	no	excluded
255	2256272	6447	25662	527	3397477	0.3389	14.7	88.8	no	no	excluded
256	2406295	2579	65141	1249	3219428	0.3467	20.5	89.8	no	no	excluded
266	4307409	13474	95235	563	7583997	0.4012	86.4	83.9	no	no	excluded
276	3594040	665	387534	8052	5354085	0.3523	90.1	96.6	no	no	excluded
293	2138414	2894	479114	1370	3962451	0.3399	60.1	86.5	no	no	excluded
296	1943420	5373	319279	1071	5754404	0.3419	71.1	86	no	no	excluded
297	1594813	46005	4855	275	12647726	0.4399	0.9	52.9	no	no	excluded
301	1970778	4322	147668	918	3967536	0.3725	48.9	84.8	no	no	excluded
315	1941060	3212	39035	1102	3539536	0.3279	102	93.8	no	no	excluded
319	1976459	6140	66875	553	3390604	0.3333	19	91.7	no	no	excluded
320	2066198	9179	24990	511	4689726	0.3872	7.4	92.5	no	no	excluded
337	3268413	329	353954	8423	2771162	0.325	14.9	24.5	no	no	excluded
350	1393394	13543	5494	285	3852339	0.4136	0.4	25	no	no	excluded
352	2559365	35820	91417	341	12203536	0.4398	12.2	84.7	no	no	excluded
375	4104802	2642	75067	1244	3285407	0.3272	219.7	92.2	no	no	excluded
