# Supplementary material for: Whole-genome sequencing and ad hoc shared genome analysis of Staphylococcus aureus isolates from a New Zealand primary school
Source: Sci Rep. 2021 Oct 13;11:20328. doi: 10.1038/s41598-021-99080-8 (PMC8514452; doi:10.1038/s41598-021-99080-8)
Supplement: Supplementary file 3 — Supplementary Table S2. [file 41598_2021_99080_MOESM3_ESM.xlsx]

## Sheet: 334ID_withlongnamesin
	more than 500 contig	001_1_A	001_2_A	001_4_A	001_5_A	001_6_A	001_6_A_sc1	001_6_A_sc2	001_6_A_sc3	001_6_A_sc4	001_6_A_sc5	001_6_A_sc6	001_7_A	002_1_A	002_2_A	002_4_A	002_5_A	002_6_A	002_7_A	003_1_A	003_1_By	003_2_A	003_2_Bx	003_2_By	003_4_A	003_5_A	003_6_A	003_7_A	004_1_A	004_2_A	004_4_A	004_5_A	004_6_A	004_6_A_sc1	004_6_A_sc2	004_6_A_sc3	004_6_A_sc4	004_6_A_sc5b	004_6_A_sc6	004_7_A	006_1_Ax	006_1_Ay	006_2_A	007_2_A	007_5_A	007_5_A_sc1	008_1_A	008_5_A	009_1_A
more than 500 contig																																												007_2_A	007_5_A		008_1_A	008_5_A
001_1_A														399	399	399	399	399	399	393		393			393		393						400									414	403	401	1		396	396	396
001_2_A		1		0	0	1	0	0					0	399	399	399	399	399	399	393	393	393	393		393	393	393	394					400	400								413	403	401	0		396	396	396
001_4_A		1												399	399	399	399	399	399	393		393			393		393						400									413	403	401	0		396	396	396
001_5_A		1		0		1								399	399	399	399	399	399	393	393	393	393		393	393	393	394					400	400								413	403	401	0		396	396	396
001_6_A		2		1										399	399	399	399	399	399	393	393	393	393		393	393	393	394					400	400								413	403	401	1		396	396	396
001_6_A_sc1		1		0	0	1								399	399	399	399	399	399	393	393	393	393		393	393	393	394					400	400								413	403	401	0		396	396	396
001_6_A_sc2		1		0	0	1	0						0	399	399	399	399	399	399	393	393	393	393		393	393	393	394					400	400								413	403	401	0		396	396	396
001_6_A_sc3		1	0	0	0	1	0	0					0	399	399	399	399	399	399	393	393	393	393		393	393	393	394					400	400							403	413	403	401	0		396	396	396
001_6_A_sc4		1	0	0	0	1	0	0	0		0	0	0	399	399	399	399	399	399	393	393	393	393	393	393	393	393	394	400	400	400	400	400	400	400	400	400		400	400	403	413	403	401	0	0	396	396	396
001_6_A_sc5		1	0	0	0	1	0	0	0				0	399	399	399	399	399	399	393	393	393	393		393	393	393	394	400			400	400	400	400		400		400	400	403	413	403	401	0		396	396	396
001_6_A_sc6		1	0	0	0	1	0	0	0		0		0	399	399	399	399	399	399	393	393	393	393		393	393	393	394	400			400	400	400	400		400		400	400	403	413	403	401	0		396	396	396
001_7_A		1		0	0	1	0							399	399	399	399	399	399	393	393	393	393		393	393	393	394					400	400								413	403	401	0		396	396	396
002_1_A																0	0	0							315								323										315	328	399		300	300	305
002_2_A														0		0	0	0	0			315			315		315						323										315	328	399		300	300	305
002_4_A																	0	0																										328	399		300	300	305
002_5_A																		0																										328	399		300	300	305
002_6_A																																												328	399		300	300	305
002_7_A														0		0	0	0							315		315						323										315	328	399		300	300	305
003_1_A														315	315	315	315	315	315			1			1		1						326									412	329	330	393		320	320	306
003_1_By		393		393										315	315	315	315	315	315	1		0			0		0						326									412	329	330	393		319	319	306
003_2_A														315		315	315	315	315						0		0						326										329	330	393		319	319	306
003_2_Bx		393		393										315	315	315	315	315	315	2	1	1			1	2	1	1					326	326								412	329	330	393		319	319	307
003_2_By		393	393	393	393	393	393	393	393		393	393	393	315	315	315	315	315	315	1	0	0	1		0	1	0	2	326	326		326	326	326	326	326	326		326	326	329	412	329	330	393		319	319	306
003_4_A																315	315	315															326										329	330	393		319	319	306
003_5_A		393		393										315	315	315	315	315	315	2	1	1			1		1						327	327								412	329	331	393		319	319	306
003_6_A														315		315	315	315							0								326										329	330	393		319	319	306
003_7_A		394		394										316	316	316	316	316	316	3	2	2			2	3	2						326	326								412	330	331	394		320	320	308
004_1_A		400	400	400	400	400	400	400	400				400	323	323	323	323	323	323	326	326	326	326		326	327	326	326				0	0	0	0		0		0	0	327	412	326	43	400		320	320	324
004_2_A		400	400	400	400	400	400	400	400		400	400	400	323	323	323	323	323	323	326	326	326	326		326	327	326	326	0			0	0	0	0	0	0		0	0	327	412	326	43	400		320	320	324
004_4_A		400	400	400	400	400	400	400	400		400	400	400	323	323	323	323	323	323	326	326	326	326	326	326	327	326	326	0	0		0	0	0	0	0	0		0	0	327	412	326	43	400	400	320	320	324
004_5_A		400	400	400	400	400	400	400	400				400	323	323	323	323	323	323	326	326	326	326		326	327	326	326					0	0	0		0			0	327	412	326	43	400		320	320	324
004_6_A																323	323	323																										43	400		320	320	324
004_6_A_sc1		400		400										323	323	323	323	323	323	326	326	326			326		326						0									412	326	43	400		320	320	324
004_6_A_sc2		400	400	400	400	400	400	400	400				400	323	323	323	323	323	323	326	326	326	326		326	327	326	326					0	0						0	327	412	326	43	400		320	320	324
004_6_A_sc3		400	400	400	400	400	400	400	400		400	400	400	323	323	323	323	323	323	326	326	326	326		326	327	326	326	0			0	0	0	0		0		0	0	327	412	326	43	400		320	320	324
004_6_A_sc4		400	400	400	400	400	400	400	400				400	323	323	323	323	323	323	326	326	326	326		326	327	326	326					0	0	0					0	327	412	326	43	400		320	320	324
004_6_A_sc5b		400	400	400	400	400	400	400	400	400	400	400	400	323	323	323	323	323	323	326	326	326	326	326	326	327	326	326	0	0	0	0	0	0	0	0	0		0	0	327	412	326	43	400	400	320	320	324
004_6_A_sc6		400	400	400	400	400	400	400	400				400	323	323	323	323	323	323	326	326	326	326		326	327	326	326				0	0	0	0		0			0	327	412	326	43	400		320	320	324
004_7_A		400	400	400	400	400	400	400	400				400	323	323	323	323	323	323	326	326	326	326		326	327	326	326					0	0							327	412	326	43	400		320	320	324
006_1_Ax		403	403	403	403	403	403	403					403	316	316	316	316	316	316	329	329	329	329		329	329	329	330					327	327								416	1	328	403		321	320	302
006_1_Ay														413	413	413	413	413	413			412			412		412						412										416	413	413		409	409	415
006_2_A																315	315	315															326											327	403		320	319	301
007_2_A	007_2_A
007_5_A	007_5_A																																											401
007_5_A_sc1		1	0	0	0	1	0	0	0		0	0	0	399	399	399	399	399	399	393	393	393	393	393	393	393	393	394	400	400		400	400	400	400	400	400		400	400	403	413	403	401	0		396	396	396
008_1_A	008_1_A																																											323	396			2
008_5_A	008_5_A																																											323	396
009_1_A																																												325	396		309	310
009_2_Ax		396												305	305	305	305	305	305	306		306			306		306						324									415	301	325	396		309	310	0
009_2_Ay	009_2_Ay
009_4_A																305	305	305															324											325	396		309	310	0
009_5_A_sc1	009_5_A_sc1
009_5_A_sc2	009_5_A_sc2
009_5_A_sc3	009_5_A_sc3
009_5_A_sc4	009_5_A_sc4																																											325
009_5_A_sc5	009_5_A_sc5
009_5_A_sc6	009_5_A_sc6
009_6_A_sc1	009_6_A_sc1
009_6_A_sc2	009_6_A_sc2
009_6_A_sc3	009_6_A_sc3
009_6_A_sc4	009_6_A_sc4																																											325	396			310
009_6_A_sc6	009_6_A_sc6
009_7_A		396		396										305	305	305	305	305	305	306	306	306			306		306						324	324								415	301	325	396		309	310	0
011_1_A	011_1_A
011_6_A	011_6_A																																											332	400
013_7_Ab		406	405	405	405	405	405	405	405	405	405	405	405	411	411	411	411	411	411	407	407	407	407	407	407	407	407	407	409	409	409	409	409	409	409	409	409	409	409	409	410	398	410	409	405	405	402	403	409
015_1_A																																												413	411		411	411	415
015_2_A																413	413	413															412										416	413	411		411	411	415
015_4_A														413	413	413	413	413	413			413			413		413						412										416	413	411		411	411	415
015_5_A																																												413	411		411	411
015_5_B																																												413	411		411	411
015_6_Ax	015_6_Ax
015_6_Ay	015_6_Ay																																											413	411
015_6_B																																												413	411		411	411
015_7_A																413	413	413															412										416	413	411		411	411	415
016_1_A														19	19	19	19	19	19	318		318			318		318						324									414	317	329	402		301	301	309
016_2_A	016_2_A																																											329	402			301
016_4_A																																												329	402		301	301
016_5_A														20	20	20	20	20	20	318		318			318		318						325									415	317	330	402		301	301	310
016_6_A	016_6_A																																											330	402			301
017_1_A	017_1_A
017_2_A	017_2_A																																											412	411		409	409
017_2_B	017_2_B
017_4_A	017_4_A
017_5_A	017_5_A																																											412	411			409
017_6_Ax																413	413	413															412											413	411		409	409	414
017_6_Ay																412	412	412															411											412	411		409	409	413
018_5_A	018_5_A
020_2_A														411		411	411	411	411			406			406		406						409										410	409	405		401	402	408
020_4_A																																												328	399		299	300
020_5_A		406		405	405	405								411	411	411	411	411	411	406	406	406	406		406	406	406	406					409	409								394	410	409	405		401	402	408
020_6_A	020_6_A																																											409	405			402
020_7_A		406	405	405	405	405	405	405	405		405	405	405	411	411	411	411	411	411	406	406	406	406		406	406	406	406	409	409		409	409	409	409	409	409		409	409	410	394	410	409	405		401	402	408
021_1_A	021_1_A																																											328	399			300
021_2_A														22	22	22	22	22	22			315			315		315						323										317	328	399		299	300	306
021_4_A		399		399										22	22	22	22	22	22	315	315	315			315		315						323	323								413	317	328	399		299	300	306
021_5_A																22	22	22															323										317	328	399		299	300	306
021_6_A	021_6_A																																											329	399
021_7_A		399		399										22	22	22	22	22	22	315	315	315			315		315						323	323								413	317	328	399		299	300	306
024_1_A		400		400	400	400								295	295	295	295	295	295	323	323	323	323		323	323	323	324					325	325								417	306	327	400		304	304	308
024_2_A														297	297	297	297	297	297	322		322			322		322						324									417	304	326	401		306	306	308
024_4_A		400	400	400	400	400	400	400					400	295	295	295	295	295	295	323	323	323	323		323	323	323	324					325	325								417	306	327	400		304	304	308
024_5_A		400		400	400	400	400							295	295	295	295	295	295	323	323	323	323		323	323	323	324					325	325								417	306	327	400		304	304	308
024_6_A																																												327	400		304	304	308
024_7_A														295	295	295	295	295	295	323		323			323		323						325									417	306	327	400		304	304	308
026_1_Ab	026_1_Ab	403	403	403	403	403	403	403	403	403	403	403	403	313	313	313	313	313	313	327	327	327	327	327	327	327	327	328	325	325	325	325	325	325	325	325	325		325	325	19	416	18	326	403	403	320	320	302
026_4_A	026_4_A																																											319	396			288
026_7_B	026_7_B																																											330
026_7_B_sc1		399		399										0	0	0	0	0	0	315	315	315			315	315	315						323	323								413	315	328	399		300	300	305
027_4_A	027_4_A
042_1_A	042_1_A
042_2_B														399		399	399	399							392								400										402	401	21		395	395	395
042_4_A	042_4_A
043_1_Ab	043_1_Ab																																											409	406		402	403
043_2_A		399		399										310	310	310	310	310	310	307	307	307			307		307						317									416	307	318	399		305	305	279
043_2_B		407												411	411	411	411	411	411	406		406			406		406						409									396	410	409	406		402	403	409
043_4_A	043_4_A
043_5_A	043_5_A
043_6_A		399	399	399	399	399	399	399	399				399	310	310	310	310	310	310	307	307	307	308		307	307	307	309					317	317	317		317			317	308	416	307	318	399		305	305	279
043_6_A_sc1		399	399	399	399	399	399	399					399	310	310	310	310	310	310	307	307	307	308		307	307	307	309					317	317							308	416	307	318	399		305	305	279
043_6_A_sc2		399	399	399	399	399	399	399					399	310	310	310	310	310	310	307	307	307	308		307	307	307	309					317	317							308	416	307	318	399		305	305	279
043_6_A_sc3														411		411	411	411	411						406		406						409										410	409	406		402	403	409
043_6_A_sc4		399	399	399	399	399	399	399	399				399	310	310	310	310	310	310	307	307	307	308		307	307	307	309					317	317							308	416	307	318	399		305	305	279
043_6_A_sc5		399		399	399	399	399	399					399	310	310	310	310	310	310	307	307	307	308		307	307	307	309					317	317								416	307	318	399		305	305	279
043_6_A_sc6		407		406										411	411	411	411	411	411	406	406	406			406		406						409	409								396	410	409	406		402	403	409
043_7_A	043_7_A
044_1_A	044_1_A
046_1_A	046_1_A																																											409	407			405
046_4_A	046_4_A																																											409	407
046_5_A	046_5_A
046_6_A	046_6_A																																											409	407			405
046_7_A	046_7_A																																											409	407			405
048_2_A	048_2_A
049_1_A																																												415	411		412	412
049_2_A	049_2_A																																											326	396			310
052_1_A		407		406										412	412	412	412	412	412	406	406	406			406		406						410	410								393	411	410	406		402	403	408
052_2_A																412	412	412															410										411	410	406		402	403	408
052_4_A														413	413	413	413	413	413			407			407		407						411									394	412	411	406		403	404	409
052_5_A														412	412	412	412	412	412	406		406			406		406						410									393	411	410	406		402	403	408
052_6_A	052_6_A																																											410	406			403
052_7_A		407		406										413	413	413	413	413	413	407	407	407	407		407	407	407	407					411	411								394	412	411	406		403	404	409
053_2_Ax	053_2_Ax
053_2_Ayb		408	407	407	407	407	407	407	407				407	413	413	413	413	413	413	410	410	410	410		410	410	410	410					411	411							411	394	411	411	407		402	403	410
053_4_A	053_4_A																																											319	396			288
053_4_A_sc1		396	396	396	396	396	396	396	396	396	396	396	396	295	295	295	295	295	295	303	303	303	304	303	303	303	303	305	316	316	316	316	316	316	316	316	316	316	316	316	328	412	327	319	396	396	287	288	291
053_4_A_sc2		396	396	396	396	396	396	396	396		396	396	396	295	295	295	295	295	295	303	303	303	304	303	303	303	303	305	316	316	316	316	316	316	316	316	316		316	316	328	412	327	319	396	396	287	288	291
053_4_A_sc3		396	396	396	396	396	396	396	396	396	396	396	396	295	295	295	295	295	295	303	303	303	304	303	303	303	303	305	316	316	316	316	316	316	316	316	316	316	316	316	328	412	327	319	396	396	287	288	291
053_4_A_sc4		396	396	396	396	396	396	396	396	396	396	396	396	295	295	295	295	295	295	303	303	303	304	303	303	303	303	305	316	316	316	316	316	316	316	316	316	316	316	316	328	412	327	319	396	396	287	288	291
053_4_A_sc5		396	396	396	396	396	396	396	396	396	396	396	396	295	295	295	295	295	295	303	303	303	304	303	303	303	303	305	316	316	316	316	316	316	316	316	316	316	316	316	328	412	327	319	396	396	287	288	291
053_4_A_sc6		396		396										295	295	295	295	295	295	303	303	303			303		303						316	316								412	327	319	396		287	288	291
053_6_Ab		401		401	401	401	401	401					401	329	329	329	329	329	329	330	330	330	330		330	331	330	331					47	47								413	327	10	401		324	324	326
053_7_A	053_7_A
055_2_B																412	412	412															411										414	412	410		409	409	414
056_5_A	056_5_A
058_1_B	058_1_B																																											326	398			319
058_5_A		398	398	398	398	398	398	398	398				398	322	322	322	322	322	322	333	333	333	334		333	333	333	335					322	322						322	316	412	315	326	398		318	319	310
058_5_A_sc1		398	398	398	398	398	398	398	398		398	398	398	322	322	322	322	322	322	333	333	333	334		333	333	333	335	322			322	322	322	322		322		322	322	316	412	315	326	398		318	319	310
058_5_A_sc2		398	398	398	398	398	398	398	398		398	398	398	322	322	322	322	322	322	333	333	333	334	333	333	333	333	335	322	322	322	322	322	322	322	322	322		322	322	316	412	315	326	398	398	318	319	310
058_5_A_sc3		398	398	398	398	398	398	398					398	322	322	322	322	322	322	333	333	333	334		333	333	333	335					322	322							316	412	315	326	398		318	319	310
058_5_A_sc4		398	398	398	398	398	398	398	398				398	322	322	322	322	322	322	333	333	333	334		333	333	333	335				322	322	322	322		322			322	316	412	315	326	398		318	319	310
058_5_A_sc5	058_5_A_sc5																																											326	398			319
058_5_A_sc6		398	398	398	398	398	398	398	398		398	398	398	322	322	322	322	322	322	333	333	333	334		333	333	333	335	322			322	322	322	322		322		322	322	316	412	315	326	398		318	319	310
058_6_A		398	398	398	398	398	398	398	398				398	322	322	322	322	322	322	334	334	334	334		334	334	334	335					322	322						322	316	412	315	326	398		318	319	311
058_7_Ab		398		398										322	322	322	322	322	322	333	333	333			333		333						322	322								412	315	326	398		318	319	310
059_2_A		412		411	411	411	411							413	413	413	413	413	413	412	412	412	412		412	412	412	412					411	411								52	415	412	411		409	409	414
059_2_A_sc1		412	411	411	411	411	411	411	411	411	411	411	411	413	413	413	413	413	413	412	412	412	412	412	412	412	412	412	411	411	411	411	411	411	411	411	411	411	411	411	415	52	415	412	411	411	409	409	414
061_1_A	061_1_A
061_4_A	061_4_A
061_5_A		398		398		398								322	322	322	322	322	322	326	326	326	326		326	327	326	327					33	33								412	326	52	398		322	322	323
061_5_A_sc3	061_5_A_sc3																																											332	395			312
061_5_A_sc5	061_5_A_sc5
061_5_A_sc6	061_5_A_sc6
061_6_Ay	061_6_Ay
061_6_Az	061_6_Az																																											332	395			312
061_7_A	061_7_A
061_7_A_sc1	061_7_A_sc1
061_7_A_sc2	061_7_A_sc2
061_7_A_sc3	061_7_A_sc3
061_7_A_sc4	061_7_A_sc4
061_7_A_sc5	061_7_A_sc5
062_7_A		400												298	298	298	298	298	298	319		319			319		319						320									410	321	322	400		284	285	309
063_6_A		398	398	398	398	398	398	398	398		398	398	398	323	323	323	323	323	323	325	325	325	325	325	325	326	325	326	35	35		35	35	35	35	35	35		35	35	329	412	328	52	398		319	319	322
063_7_A														412		412	412	412	412						411		411						411										414	412	410		408	408	413
064_1_A	064_1_A
064_4_A		396		396	396	396	396	396					396	306	306	306	306	306	306	308	308	308	309		308	308	308	310					324	324								415	303	325	396		310	311	22
064_5_A		396		396										306	306	306	306	306	306	308	308	308	309		308	308	308	310					324	324								415	303	325	396		310	311	21
064_6_A	064_6_A																																											325	396			311
064_7_A		396	396	396	396	396	396	396					396	306	306	306	306	306	306	308	308	308	309		308	308	308	310					324	324								415	303	325	396		310	311	22
082_1_A																311	311	311																										319	399		307	307	281
082_2_A	082_2_A
082_4_A		399	399	399	399	399	399	399	399	399	399	399	399	311	311	311	311	311	311	308	308	308	309	308	308	308	308	310	318	318	318	318	318	318	318	318	318	318	318	318	310	416	309	319	399	399	307	307	281
083_1_A	083_1_A
083_2_A	083_2_A																																											326	397			316
083_4_A	083_4_A																																											326	397
083_5_A	083_5_A
083_6_A	083_6_A																																											327	397			317
083_7_A	083_7_A																																											326	397
087_2_Ab	087_2_Ab													295		295	295	295	295			321			321		321						322										303	325	398		302	302	307
089_4_A																407	407	407															407										405	407	385		401	401	403
089_5_A																																												407	385		401	401
089_7_Ab	089_7_Ab																																											329	397			312
090_1_A	090_1_A																																											415	413
090_2_A	090_2_A
090_2_B																																												414	412		412	412
090_4_A	090_4_A
090_5_A																415	415	415																										415	413		413	413	417
090_6_A	090_6_A
090_7_A																																												415	413		413	413
094_3_A																																												401	31		395	395
094_3_B																																												401	31		395	395
094_4_A																399	399	399															400											401	31		395	395	395
094_5_A																																												401	32		395	395
094_6_A														399	399	399	399	399	399			392			392		392						400									412	402	401	31		395	395	395
094_7_A		32		31	31	32	31						31	399	399	399	399	399	399	392	392	392	392		392	392	392	393					400	400								412	402	401	31		395	395	395
098_1_A														411	411	411	411	411	411	406		406			406		406						409									393	410	409	406		402	402	409
099_1_A																																												295	397		315	315
099_2_A		397		397		397								327	327	327	327	327	327	317	317	317	317		317	317	317	318					291	291								412	325	295	397		315	315	318
099_4_Ax																																												295	397		315	315
099_4_Ay	099_4_Ay
099_5_A	099_5_A
101_2_A																412	412	412															410											410	408		403	404	409
101_3_A		409		408	408	408	408	408					408	412	412	412	412	412	412	408	408	408	408		408	408	408	408					410	410								395	411	410	408		403	404	409
101_4_A		409	408	408	408	408	408	408	408				408	412	412	412	412	412	412	408	408	408	408		408	408	408	408					410	410							411	395	411	410	408		403	404	409
101_5_A		409		408	408	408	408							412	412	412	412	412	412	408	408	408	408		408	408	408	408					410	410								395	411	410	408		403	404	409
101_6_Ax																330	330	330																										334	398		309	309	296
101_6_Ay	101_6_Ay																																											410	408			404
101_7_A		409	408	408	408	408	408	408					408	412	412	412	412	412	412	408	408	408	408		408	408	408	408					410	410							411	395	411	410	408		403	404	409
104_1_A	104_1_A
104_2_A	104_2_A																																											415	411			412
104_4_A	104_4_A
104_5_A														415	415	415	415	415	415			414			414		414						414										417	415	411		412	412	416
104_6_A	104_6_A
104_7_A		412	411	411	411	411	411	411	411		411	411	411	415	415	415	415	415	415	414	414	414	414		414	414	414	414	414			414	414	414	414		414		414	414	417	54	417	415	411		412	412	416
105_5_A	105_5_A																																											317	401
105_5_A_sc1	105_5_A_sc1
105_7_A	105_7_A																																											410	405			403
105_7_A_sc1		406	405	405	405	405	405	405	405	405	405	405	405	412	412	412	412	412	412	407	407	407	407	407	407	407	407	407	410	410	410	410	410	410	410	410	410	410	410	410	411	395	411	410	405	405	402	403	408
106_4_Ab		400		400	400	400	400	400					400	316	316	316	316	316	316	308	308	308	309		308	308	308	310					317	317								416	307	318	400		307	307	284
106_4_B		400		400	400	400	400	400					400	316	316	316	316	316	316	308	308	308	309		308	308	308	310					317	317								416	307	318	400		307	307	284
106_5_A														317	317	317	317	317	317			309			309		309						317									416	307	318	400		307	307	284
106_6_A																316	316	316															317										307	318	400		307	307	284
106_7_A														316	316	316	316	316	316			308			308		308						317									416	307	318	400		307	307	284
123_1_A														399		399	399	399	399						393		393						403										403	404	33		395	395	397
123_2_A																399	399	399															403										403	404	33		395	395	397
123_3_A																399	399	399															403											404	33		395	395	397
123_4_A		34	33	33	33	34	33	33					33	399	399	399	399	399	399	393	393	393	393		393	393	393	394					403	403								412	403	404	33		395	395	397
123_5_A		34		33										399	399	399	399	399	399	393	393	393	393		393	393	393	394					403	403								412	403	404	33		395	395	397
123_6_A																																												404	33		395	395
123_7_Ax	123_7_Ax
123_7_Ay														411		411	411	411							406								409										410	409	406		402	402	409
129_1_A	129_1_A																																											402	383			401
129_1_B	129_1_B
129_2_A	129_2_A
129_3_A	129_3_A
129_4_B	129_4_B
129_5_Ab		384		383										404	404	404	404	404	404	400	400	400			400	400	400						403	403								405	403	402	383		401	401	405
129_6_B	129_6_B
129_7_A	129_7_A
130_1_A		408	407	407	407	407	407	407	407				407	412	412	412	412	412	412	407	407	407	407		407	407	407	407	410			410	410	410	410		410		410	410	411	395	411	410	407		402	403	409
130_3_A		408		407	407	407	407						407	412	412	412	412	412	412	407	407	407	407		407	407	407	407					410	410								395	411	410	407		402	403	409
130_4_A		408		407		407								412	412	412	412	412	412	407	407	407	407		407	407	407	407					410	410								395	411	410	407		402	403	409
130_5_A		408		407										412	412	412	412	412	412	407	407	407			407		407						410									395	411	410	407		402	403	409
130_6_A																412	412	412																										410	407		402	403	409
130_7_A		408		407	407	407	407						407	412	412	412	412	412	412	407	407	407	407		407	407	407	407					410	410								395	411	410	407		402	403	409
132_1_A	132_1_A
132_2_A																306	306	306															325										301	326	396		309	310	4
132_3_A		396		396										306	306	306	306	306	306	306	306	306			306		306						325	325								415	301	326	396		309	310	4
132_4_A														306	306	306	306	306	306			306			306		306						325									415	301	326	396		309	310	4
132_5_A																306	306	306															325										301	326	396		309	310	4
132_6_A	132_6_A
132_7_A		396		396		396								306	306	306	306	306	306	306	306	306	307		306	306	306	308					325	325								415	301	326	396		309	310	4
134_1_A														414	414	414	414	414	414			414			414		414						413									53	417	414	412		412	412	416
134_5_A	134_5_A																																											414	412			412
136_1_A	136_1_A
136_2_A	136_2_A
136_3_A	136_3_A																																											374	412
136_3_B	136_3_B
136_4_A	136_4_A																																											374	412
136_5_A																																												374	412		371	371
136_6_A	136_6_A
136_7_A	136_7_A
137_3_A	137_3_A																																											333	398			308
137_3_A_sc1																																												333	398		308	308
139_1_A														323	323	323	323	323	323			325			325		325						35									412	328	52	398		319	319	322
139_2_A	139_2_A																																											52	398		319	319
139_3_A																323	323	323															35										328	52	398		319	319	322
139_4_A																		323																										52	398		319	319	322
139_5_A	139_5_A
139_6_A																																												52	398		319	319
139_7_A		398		398										323	323	323	323	323	323	325	325	325			325		325						35	35								412	328	52	398		319	319	322
140_2_A	140_2_A
141_1_Ay		396		396										306	306	306	306	306	306	306	306	306			306		306						325	325								415	301	326	396		309	310	4
141_2_A	141_2_A																																											326	396			310
141_3_A																306	306	306															325											326	396		309	310	4
141_4_A														306	306	306	306	306	306	306		306			306		306						325									415	301	326	396		309	310	4
141_5_A														307		307	307	307	307			307			307		307						326										301	327	396		310	311	5
141_6_A	141_6_A
141_7_A		396		396	396	396	396							307	307	307	307	307	307	306	306	306	307		306	306	306	308					326	326								415	302	327	396		309	310	5
142_1_A		408												383	383	383	383	383	383	391		391			391		391						385									412	381	388	408		380	380	391
142_2_A														313		313	313	313							328								325										17	326	403		320	319	301
142_3_A		403		403		403								313	313	313	313	313	313	328	328	328	328		328	328	328	329					325	325								416	18	326	403		321	320	301
142_4_A		403		403										313	313	313	313	313	313	328	328	328	328		328	328	328	329					325	325								416	17	326	403		320	319	301
142_7_Ab		399		399	399	399	399							333	333	333	333	333	333	315	315	315	316		315	315	315	316					327	327								411	307	329	399		318	318	297
143_1_A	143_1_A
143_3_A		407	406	406	406	406	406	406	406				406	411	411	411	411	411	411	406	406	406	406		406	406	406	406					409	409	409		409			409	410	395	410	409	406		402	403	408
143_4_A		407	406	406	406	406	406	406					406	411	411	411	411	411	411	406	406	406	406		406	406	406	406					409	409								395	410	409	406		402	403	408
143_5_A		407		406										411	411	411	411	411	411	406	406	406	406		406	406	406	406					409	409								395	410	409	406		402	403	408
143_6_A	143_6_A																																											409	406			403
143_7_A		407	406	406	406	406	406	406	406		406	406	406	411	411	411	411	411	411	406	406	406	406	406	406	406	406	406	409	409		409	409	409	409	409	409		409	409	410	395	410	409	406		402	403	408
144_3_A	144_3_A																																											334	398			308
144_3_A_sc1		398	398	398	398	398	398	398					398	330	330	330	330	330	330	318	318	318	318		318	318	318	319					333	333							307	414	306	333	398		308	308	298
161_5_A		404	404	404	404	404	404	404	404	404	404	404	404	315	315	315	315	315	315	328	328	328	328	328	328	328	328	329	328	328	328	328	328	328	328	328	328	328	328	328	20	416	19	329	404	404	322	321	303
161_6_A		412												415	415	415	415	415	415	414		414			414		414						414									54	417	415	411		412	412	416
161_7_A		404	404	404	404	404	404	404	404				404	315	315	315	315	315	315	328	328	328	328		328	328	328	329				328	328	328	328		328			328	19	416	18	329	404		321	320	303
163_2_A		396		396										308	308	308	308	308	308	309	309	309			309		309						330	330								417	306	331	396		314	315	24
163_3_A														308	308	308	308	308	308	309		309			309		309						331									417	306	332	396		314	315	25
163_6_A		390		389	389	389	389							407	407	407	407	407	407	404	404	404	404		404	404	404	405					410	410								412	406	410	389		406	406	406
164_2_A		400	400	400	400	400	400	400	400		400	400	400	312	312	312	312	312	312	312	312	312	313		312	312	312	314	322			322	322	322	322		322		322	322	311	416	310	322	400		309	309	285
166_2_A														315	315	315	315	315	315			0			0		0						326										329	330	393		319	319	306
167_1_A		400	400	400	400	400	400	400	400		400	400	400	312	312	312	312	312	312	312	312	312	313	312	312	312	312	314	322	322		322	322	322	322	322	322		322	322	311	416	310	322	400		309	309	285
167_2_A		400	400	400	400	400	400	400	400		400	400	400	312	312	312	312	312	312	312	312	312	313		312	312	312	314	322			322	322	322	322		322		322	322	311	416	310	322	400		309	309	285
167_3_A														312		312	312	312							312								322										310	322	400		309	309	285
167_4_A		400	400	400	400	400	400	400	400	400	400	400	400	312	312	312	312	312	312	312	312	312	313	312	312	312	312	314	322	322	322	322	322	322	322	322	322	322	322	322	311	416	310	322	400	400	309	309	285
167_5_A														312	312	312	312	312	312			313			313		313						322										310	322	400		309	309	285
167_6_A		400	400	400	400	400	400	400	400		400	400	400	312	312	312	312	312	312	312	312	312	313	312	312	312	312	314	322	322	322	322	322	322	322	322	322		322	322	311	416	310	322	400	400	309	309	285
167_7_A		400	400	400	400	400	400	400	400	400	400	400	400	312	312	312	312	312	312	312	312	312	313	312	312	312	312	314	322	322	322	322	322	322	322	322	322	322	322	322	311	416	310	322	400	400	309	309	285
171_5_A		24	23	23	23	24	23	23	23				23	400	400	400	400	400	400	394	394	394	394		394	394	394	395					400	400	400		400			400	403	413	403	401	23		397	397	397
171_6_Ax		23		22	22	23	22	22					22	399	399	399	399	399	399	393	393	393	393		393	393	393	394					400	400								413	403	401	22		396	396	396
171_6_Ay		25		24	24	25	24	24					24	399	399	399	399	399	399	393	393	393	393		393	393	393	394					400	400								414	403	401	24		396	396	396
172_5_A		412		411		411								413	413	413	413	413	413	412	412	412	412		412	412	412	412					412	412								63	414	413	411		409	409	414
Couch13_2		400	400	400	400	400	400	400	400		400	400	400	316	316	316	316	316	316	308	308	308	309		308	308	308	310	317			317	317	317	317	317	317		317	317	308	416	307	318	400		307	307	284
Table12_6		400	400	400	400	400	400	400	400	400	400	400	400	316	316	316	316	316	316	309	309	309	310	309	309	309	309	311	317	317	317	317	317	317	317	317	317	317	317	317	308	416	307	318	400	400	307	307	284
Tap12_6		400	400	400	400	400	400	400	400	400	400	400	400	316	316	316	316	316	316	309	309	309	310	309	309	309	309	311	317	317	317	317	317	317	317	317	317	317	317	317	308	416	307	318	400	400	307	307	284
Ukulele_1_A														404	404	404	404	404	404			400			400		400						403										403	402	383		401	401	405
[truncated: 286 more columns]

## Sheet: Sheet 1
Sample ID number	1	2	3	4	5	6	7	8	9	10	11	12	13	14	15	16	17	18	19	21	22	23	24	25	27	28	29	30	31	32	33	34	35	36	37	38	39	41	42	43	44	45	46	47	48	49	51	52	53
1													399	399	399	399	399	399	393		393			393		393						400									414	403	401	1		396	396	396
2	1		0	0	1	0	0					0	399	399	399	399	399	399	393	393	393	393		393	393	393	394					400	400								413	403	401	0		396	396	396	396
3	1												399	399	399	399	399	399	393		393			393		393						400									413	403	401	0		396	396	396	396
4	1		0		1								399	399	399	399	399	399	393	393	393	393		393	393	393	394					400	400								413	403	401	0		396	396	396	396
5	2		1										399	399	399	399	399	399	393	393	393	393		393	393	393	394					400	400								413	403	401	1		396	396	396	396
6	1		0	0	1								399	399	399	399	399	399	393	393	393	393		393	393	393	394					400	400								413	403	401	0		396	396	396	396
7	1		0	0	1	0						0	399	399	399	399	399	399	393	393	393	393		393	393	393	394					400	400								413	403	401	0		396	396	396	396
8	1	0	0	0	1	0	0					0	399	399	399	399	399	399	393	393	393	393		393	393	393	394					400	400							403	413	403	401	0		396	396	396	396
9	1	0	0	0	1	0	0	0		0	0	0	399	399	399	399	399	399	393	393	393	393	393	393	393	393	394	400	400	400	400	400	400	400	400	400		400	400	403	413	403	401	0	0	396	396	396	396
10	1	0	0	0	1	0	0	0				0	399	399	399	399	399	399	393	393	393	393		393	393	393	394	400			400	400	400	400		400		400	400	403	413	403	401	0		396	396	396	396
11	1	0	0	0	1	0	0	0		0		0	399	399	399	399	399	399	393	393	393	393		393	393	393	394	400			400	400	400	400		400		400	400	403	413	403	401	0		396	396	396	396
12	1		0	0	1	0							399	399	399	399	399	399	393	393	393	393		393	393	393	394					400	400								413	403	401	0		396	396	396	396
13															0	0	0							315								323										315	328	399		300	300	305
14													0		0	0	0	0			315			315		315						323										315	328	399		300	300	305
15																0	0																										328	399		300	300	305
16																	0																										328	399		300	300	305
17																																											328	399		300	300	305
18													0		0	0	0							315		315						323										315	328	399		300	300	305
19													315	315	315	315	315	315			1			1		1						326									412	329	330	393		320	320	306
21	393		393										315	315	315	315	315	315	1		0			0		0						326									412	329	330	393		319	319	306	306
22													315		315	315	315	315						0		0						326										329	330	393		319	319	306
23	393		393										315	315	315	315	315	315	2	1	1			1	2	1	1					326	326								412	329	330	393		319	319	307	307
24	393	393	393	393	393	393	393	393		393	393	393	315	315	315	315	315	315	1	0	0	1		0	1	0	2	326	326		326	326	326	326	326	326		326	326	329	412	329	330	393		319	319	306	306
25															315	315	315															326										329	330	393		319	319	306
27	393		393										315	315	315	315	315	315	2	1	1			1		1						327	327								412	329	331	393		319	319	306	306
28													315		315	315	315							0								326										329	330	393		319	319	306
29	394		394										316	316	316	316	316	316	3	2	2			2	3	2						326	326								412	330	331	394		320	320	308	308
30	400	400	400	400	400	400	400	400				400	323	323	323	323	323	323	326	326	326	326		326	327	326	326				0	0	0	0		0		0	0	327	412	326	43	400		320	320	324	324
31	400	400	400	400	400	400	400	400		400	400	400	323	323	323	323	323	323	326	326	326	326		326	327	326	326	0			0	0	0	0	0	0		0	0	327	412	326	43	400		320	320	324	324
32	400	400	400	400	400	400	400	400		400	400	400	323	323	323	323	323	323	326	326	326	326	326	326	327	326	326	0	0		0	0	0	0	0	0		0	0	327	412	326	43	400	400	320	320	324	324
33	400	400	400	400	400	400	400	400				400	323	323	323	323	323	323	326	326	326	326		326	327	326	326					0	0	0		0			0	327	412	326	43	400		320	320	324	324
34															323	323	323																										43	400		320	320	324
35	400		400										323	323	323	323	323	323	326	326	326			326		326						0									412	326	43	400		320	320	324	324
36	400	400	400	400	400	400	400	400				400	323	323	323	323	323	323	326	326	326	326		326	327	326	326					0	0						0	327	412	326	43	400		320	320	324	324
37	400	400	400	400	400	400	400	400		400	400	400	323	323	323	323	323	323	326	326	326	326		326	327	326	326	0			0	0	0	0		0		0	0	327	412	326	43	400		320	320	324	324
38	400	400	400	400	400	400	400	400				400	323	323	323	323	323	323	326	326	326	326		326	327	326	326					0	0	0					0	327	412	326	43	400		320	320	324	324
39	400	400	400	400	400	400	400	400	400	400	400	400	323	323	323	323	323	323	326	326	326	326	326	326	327	326	326	0	0	0	0	0	0	0	0	0		0	0	327	412	326	43	400	400	320	320	324	324
41	400	400	400	400	400	400	400	400				400	323	323	323	323	323	323	326	326	326	326		326	327	326	326				0	0	0	0		0			0	327	412	326	43	400		320	320	324	324
42	400	400	400	400	400	400	400	400				400	323	323	323	323	323	323	326	326	326	326		326	327	326	326					0	0							327	412	326	43	400		320	320	324	324
43	403	403	403	403	403	403	403					403	316	316	316	316	316	316	329	329	329	329		329	329	329	330					327	327								416	1	328	403		321	320	302	302
44													413	413	413	413	413	413			412			412		412						412										416	413	413		409	409	415
45															315	315	315															326											327	403		320	319	301
46
47																																											401
48	1	0	0	0	1	0	0	0		0	0	0	399	399	399	399	399	399	393	393	393	393	393	393	393	393	394	400	400		400	400	400	400	400	400		400	400	403	413	403	401	0		396	396	396	396
49																																											323	396			2
51																																											323	396
52																																											325	396		309	310
53	396												305	305	305	305	305	305	306		306			306		306						324									415	301	325	396		309	310	0
54
55															305	305	305															324											325	396		309	310	0
57
58
59
60																																											325
61
62
64
65
66
67																																											325	396			310
69
70	396		396										305	305	305	305	305	305	306	306	306			306		306						324	324								415	301	325	396		309	310	0	0
71
72																																											332	400
73	406	405	405	405	405	405	405	405	405	405	405	405	411	411	411	411	411	411	407	407	407	407	407	407	407	407	407	409	409	409	409	409	409	409	409	409	409	409	409	410	398	410	409	405	405	402	403	409	409
75																																											413	411		411	411	415
76															413	413	413															412										416	413	411		411	411	415
78													413	413	413	413	413	413			413			413		413						412										416	413	411		411	411	415
79																																											413	411		411	411
80																																											413	411		411	411
81
82																																											413	411
83																																											413	411		411	411
84															413	413	413															412										416	413	411		411	411	415
85													19	19	19	19	19	19	318		318			318		318						324									414	317	329	402		301	301	309
86																																											329	402			301
87																																											329	402		301	301
88													20	20	20	20	20	20	318		318			318		318						325									415	317	330	402		301	301	310
89																																											330	402			301
91
92																																											412	411		409	409
93
94
95																																											412	411			409
96															413	413	413															412											413	411		409	409	414
97															412	412	412															411											412	411		409	409	413
99
101													411		411	411	411	411			406			406		406						409										410	409	405		401	402	408
102																																											328	399		299	300
103	406		405	405	405								411	411	411	411	411	411	406	406	406	406		406	406	406	406					409	409								394	410	409	405		401	402	408	408
104																																											409	405			402
105	406	405	405	405	405	405	405	405		405	405	405	411	411	411	411	411	411	406	406	406	406		406	406	406	406	409	409		409	409	409	409	409	409		409	409	410	394	410	409	405		401	402	408	408
106																																											328	399			300
107													22	22	22	22	22	22			315			315		315						323										317	328	399		299	300	306
108	399		399										22	22	22	22	22	22	315	315	315			315		315						323	323								413	317	328	399		299	300	306	306
109															22	22	22															323										317	328	399		299	300	306
110																																											329	399
111	399		399										22	22	22	22	22	22	315	315	315			315		315						323	323								413	317	328	399		299	300	306	306
112	400		400	400	400								295	295	295	295	295	295	323	323	323	323		323	323	323	324					325	325								417	306	327	400		304	304	308	308
113													297	297	297	297	297	297	322		322			322		322						324									417	304	326	401		306	306	308
114	400	400	400	400	400	400	400					400	295	295	295	295	295	295	323	323	323	323		323	323	323	324					325	325								417	306	327	400		304	304	308	308
115	400		400	400	400	400							295	295	295	295	295	295	323	323	323	323		323	323	323	324					325	325								417	306	327	400		304	304	308	308
116																																											327	400		304	304	308
117													295	295	295	295	295	295	323		323			323		323						325									417	306	327	400		304	304	308
119	403	403	403	403	403	403	403	403	403	403	403	403	313	313	313	313	313	313	327	327	327	327	327	327	327	327	328	325	325	325	325	325	325	325	325	325		325	325	19	416	18	326	403	403	320	320	302	302
120																																											319	396			288
121																																											330
122	399		399										0	0	0	0	0	0	315	315	315			315	315	315						323	323								413	315	328	399		300	300	305	305
123
124
126													399		399	399	399							392								400										402	401	21		395	395	395
127
130																																											409	406		402	403
131	399		399										310	310	310	310	310	310	307	307	307			307		307						317									416	307	318	399		305	305	279	279
132	407												411	411	411	411	411	411	406		406			406		406						409									396	410	409	406		402	403	409	409
133
135
136	399	399	399	399	399	399	399	399				399	310	310	310	310	310	310	307	307	307	308		307	307	307	309					317	317	317		317			317	308	416	307	318	399		305	305	279	279
137	399	399	399	399	399	399	399					399	310	310	310	310	310	310	307	307	307	308		307	307	307	309					317	317							308	416	307	318	399		305	305	279	279
138	399	399	399	399	399	399	399					399	310	310	310	310	310	310	307	307	307	308		307	307	307	309					317	317							308	416	307	318	399		305	305	279	279
139													411		411	411	411	411						406		406						409										410	409	406		402	403	409
140	399	399	399	399	399	399	399	399				399	310	310	310	310	310	310	307	307	307	308		307	307	307	309					317	317							308	416	307	318	399		305	305	279	279
141	399		399	399	399	399	399					399	310	310	310	310	310	310	307	307	307	308		307	307	307	309					317	317								416	307	318	399		305	305	279	279
142	407		406										411	411	411	411	411	411	406	406	406			406		406						409	409								396	410	409	406		402	403	409	409
144
145
147																																											409	407			405
149																																											409	407
150
151																																											409	407			405
152																																											409	407			405
153
154																																											415	411		412	412
155																																											326	396			310
156	407		406										412	412	412	412	412	412	406	406	406			406		406						410	410								393	411	410	406		402	403	408	408
157															412	412	412															410										411	410	406		402	403	408
158													413	413	413	413	413	413			407			407		407						411									394	412	411	406		403	404	409
159													412	412	412	412	412	412	406		406			406		406						410									393	411	410	406		402	403	408
160																																											410	406			403
161	407		406										413	413	413	413	413	413	407	407	407	407		407	407	407	407					411	411								394	412	411	406		403	404	409	409
162
163	408	407	407	407	407	407	407	407				407	413	413	413	413	413	413	410	410	410	410		410	410	410	410					411	411							411	394	411	411	407		402	403	410	410
165																																											319	396			288
166	396	396	396	396	396	396	396	396	396	396	396	396	295	295	295	295	295	295	303	303	303	304	303	303	303	303	305	316	316	316	316	316	316	316	316	316	316	316	316	328	412	327	319	396	396	287	288	291	291
167	396	396	396	396	396	396	396	396		396	396	396	295	295	295	295	295	295	303	303	303	304	303	303	303	303	305	316	316	316	316	316	316	316	316	316		316	316	328	412	327	319	396	396	287	288	291	291
168	396	396	396	396	396	396	396	396	396	396	396	396	295	295	295	295	295	295	303	303	303	304	303	303	303	303	305	316	316	316	316	316	316	316	316	316	316	316	316	328	412	327	319	396	396	287	288	291	291
169	396	396	396	396	396	396	396	396	396	396	396	396	295	295	295	295	295	295	303	303	303	304	303	303	303	303	305	316	316	316	316	316	316	316	316	316	316	316	316	328	412	327	319	396	396	287	288	291	291
170	396	396	396	396	396	396	396	396	396	396	396	396	295	295	295	295	295	295	303	303	303	304	303	303	303	303	305	316	316	316	316	316	316	316	316	316	316	316	316	328	412	327	319	396	396	287	288	291	291
171	396		396										295	295	295	295	295	295	303	303	303			303		303						316	316								412	327	319	396		287	288	291	291
172	401		401	401	401	401	401					401	329	329	329	329	329	329	330	330	330	330		330	331	330	331					47	47								413	327	10	401		324	324	326	326
174
175															412	412	412															411										414	412	410		409	409	414
176
177																																											326	398			319
178	398	398	398	398	398	398	398	398				398	322	322	322	322	322	322	333	333	333	334		333	333	333	335					322	322						322	316	412	315	326	398		318	319	310	310
179	398	398	398	398	398	398	398	398		398	398	398	322	322	322	322	322	322	333	333	333	334		333	333	333	335	322			322	322	322	322		322		322	322	316	412	315	326	398		318	319	310	310
180	398	398	398	398	398	398	398	398		398	398	398	322	322	322	322	322	322	333	333	333	334	333	333	333	333	335	322	322	322	322	322	322	322	322	322		322	322	316	412	315	326	398	398	318	319	310	310
181	398	398	398	398	398	398	398					398	322	322	322	322	322	322	333	333	333	334		333	333	333	335					322	322							316	412	315	326	398		318	319	310	310
182	398	398	398	398	398	398	398	398				398	322	322	322	322	322	322	333	333	333	334		333	333	333	335				322	322	322	322		322			322	316	412	315	326	398		318	319	310	310
183																																											326	398			319
184	398	398	398	398	398	398	398	398		398	398	398	322	322	322	322	322	322	333	333	333	334		333	333	333	335	322			322	322	322	322		322		322	322	316	412	315	326	398		318	319	310	310
185	398	398	398	398	398	398	398	398				398	322	322	322	322	322	322	334	334	334	334		334	334	334	335					322	322						322	316	412	315	326	398		318	319	311	311
186	398		398										322	322	322	322	322	322	333	333	333			333		333						322	322								412	315	326	398		318	319	310	310
188	412		411	411	411	411							413	413	413	413	413	413	412	412	412	412		412	412	412	412					411	411								52	415	412	411		409	409	414	414
189	412	411	411	411	411	411	411	411	411	411	411	411	413	413	413	413	413	413	412	412	412	412	412	412	412	412	412	411	411	411	411	411	411	411	411	411	411	411	411	415	52	415	412	411	411	409	409	414	414
190
192
193	398		398		398								322	322	322	322	322	322	326	326	326	326		326	327	326	327					33	33								412	326	52	398		322	322	323	323
196																																											332	395			312
198
199
201
202																																											332	395			312
203
204
205
206
207
208
210	400												298	298	298	298	298	298	319		319			319		319						320									410	321	322	400		284	285	309	309
211	398	398	398	398	398	398	398	398		398	398	398	323	323	323	323	323	323	325	325	325	325	325	325	326	325	326	35	35		35	35	35	35	35	35		35	35	329	412	328	52	398		319	319	322	322
212													412		412	412	412	412						411		411						411										414	412	410		408	408	413
213
215	396		396	396	396	396	396					396	306	306	306	306	306	306	308	308	308	309		308	308	308	310					324	324								415	303	325	396		310	311	22	22
216	396		396										306	306	306	306	306	306	308	308	308	309		308	308	308	310					324	324								415	303	325	396		310	311	21	21
217																																											325	396			311
218	396	396	396	396	396	396	396					396	306	306	306	306	306	306	308	308	308	309		308	308	308	310					324	324								415	303	325	396		310	311	22	22
219															311	311	311																										319	399		307	307	281
220
221	399	399	399	399	399	399	399	399	399	399	399	399	311	311	311	311	311	311	308	308	308	309	308	308	308	308	310	318	318	318	318	318	318	318	318	318	318	318	318	310	416	309	319	399	399	307	307	281	281
222
223																																											326	397			316
224																																											326	397
225
226																																											327	397			317
227																																											326	397
229													295		295	295	295	295			321			321		321						322										303	325	398		302	302	307
230															407	407	407															407										405	407	385		401	401	403
231																																											407	385		401	401
233																																											329	397			312
234																																											415	413
235
236																																											414	412		412	412
237
238															415	415	415																										415	413		413	413	417
239
240																																											415	413		413	413
243																																											401	31		395	395
244																																											401	31		395	395
245															399	399	399															400											401	31		395	395	395
246																																											401	32		395	395
247													399	399	399	399	399	399			392			392		392						400									412	402	401	31		395	395	395
248	32		31	31	32	31						31	399	399	399	399	399	399	392	392	392	392		392	392	392	393					400	400								412	402	401	31		395	395	395	395
249													411	411	411	411	411	411	406		406			406		406						409									393	410	409	406		402	402	409
250																																											295	397		315	315
251	397		397		397								327	327	327	327	327	327	317	317	317	317		317	317	317	318					291	291								412	325	295	397		315	315	318	318
252																																											295	397		315	315
253
254
257															412	412	412															410											410	408		403	404	409
258	409		408	408	408	408	408					408	412	412	412	412	412	412	408	408	408	408		408	408	408	408					410	410								395	411	410	408		403	404	409	409
259	409	408	408	408	408	408	408	408				408	412	412	412	412	412	412	408	408	408	408		408	408	408	408					410	410							411	395	411	410	408		403	404	409	409
260	409		408	408	408	408							412	412	412	412	412	412	408	408	408	408		408	408	408	408					410	410								395	411	410	408		403	404	409	409
261															330	330	330																										334	398		309	309	296
262																																											410	408			404
263	409	408	408	408	408	408	408					408	412	412	412	412	412	412	408	408	408	408		408	408	408	408					410	410							411	395	411	410	408		403	404	409	409
264
265																																											415	411			412
267
268													415	415	415	415	415	415			414			414		414						414										417	415	411		412	412	416
269
270	412	411	411	411	411	411	411	411		411	411	411	415	415	415	415	415	415	414	414	414	414		414	414	414	414	414			414	414	414	414		414		414	414	417	54	417	415	411		412	412	416	416
271																																											317	401
272
273																																											410	405			403
274	406	405	405	405	405	405	405	405	405	405	405	405	412	412	412	412	412	412	407	407	407	407	407	407	407	407	407	410	410	410	410	410	410	410	410	410	410	410	410	411	395	411	410	405	405	402	403	408	408
275	400		400	400	400	400	400					400	316	316	316	316	316	316	308	308	308	309		308	308	308	310					317	317								416	307	318	400		307	307	284	284
277	400		400	400	400	400	400					400	316	316	316	316	316	316	308	308	308	309		308	308	308	310					317	317								416	307	318	400		307	307	284	284
278													317	317	317	317	317	317			309			309		309						317									416	307	318	400		307	307	284
279															316	316	316															317										307	318	400		307	307	284
280													316	316	316	316	316	316			308			308		308						317									416	307	318	400		307	307	284
281													399		399	399	399	399						393		393						403										403	404	33		395	395	397
282															399	399	399															403										403	404	33		395	395	397
283															399	399	399															403											404	33		395	395	397
284	34	33	33	33	34	33	33					33	399	399	399	399	399	399	393	393	393	393		393	393	393	394					403	403								412	403	404	33		395	395	397	397
285	34		33										399	399	399	399	399	399	393	393	393	393		393	393	393	394					403	403								412	403	404	33		395	395	397	397
286																																											404	33		395	395
287
288													411		411	411	411							406								409										410	409	406		402	402	409
289																																											402	383			401
290
291
292
294
295	384		383										404	404	404	404	404	404	400	400	400			400	400	400						403	403								405	403	402	383		401	401	405	405
298
299
300	408	407	407	407	407	407	407	407				407	412	412	412	412	412	412	407	407	407	407		407	407	407	407	410			410	410	410	410		410		410	410	411	395	411	410	407		402	403	409	409
302	408		407	407	407	407						407	412	412	412	412	412	412	407	407	407	407		407	407	407	407					410	410								395	411	410	407		402	403	409	409
303	408		407		407								412	412	412	412	412	412	407	407	407	407		407	407	407	407					410	410								395	411	410	407		402	403	409	409
304	408		407										412	412	412	412	412	412	407	407	407			407		407						410									395	411	410	407		402	403	409	409
305															412	412	412																										410	407		402	403	409
306	408		407	407	407	407						407	412	412	412	412	412	412	407	407	407	407		407	407	407	407					410	410								395	411	410	407		402	403	409	409
307
308															306	306	306															325										301	326	396		309	310	4
309	396		396										306	306	306	306	306	306	306	306	306			306		306						325	325								415	301	326	396		309	310	4	4
310													306	306	306	306	306	306			306			306		306						325									415	301	326	396		309	310	4
311															306	306	306															325										301	326	396		309	310	4
312
313	396		396		396								306	306	306	306	306	306	306	306	306	307		306	306	306	308					325	325								415	301	326	396		309	310	4	4
314													414	414	414	414	414	414			414			414		414						413									53	417	414	412		412	412	416
316																																											414	412			412
317
318
321																																											374	412
322
323																																											374	412
324																																											374	412		371	371
325
326
327																																											333	398			308
328																																											333	398		308	308
329													323	323	323	323	323	323			325			325		325						35									412	328	52	398		319	319	322
330																																											52	398		319	319
331															323	323	323															35										328	52	398		319	319	322
332																	323																										52	398		319	319	322
333
334																																											52	398		319	319
335	398		398										323	323	323	323	323	323	325	325	325			325		325						35	35								412	328	52	398		319	319	322	322
336
338	396		396										306	306	306	306	306	306	306	306	306			306		306						325	325								415	301	326	396		309	310	4	4
339																																											326	396			310
340															306	306	306															325											326	396		309	310	4
341													306	306	306	306	306	306	306		306			306		306						325									415	301	326	396		309	310	4
342													307		307	307	307	307			307			307		307						326										301	327	396		310	311	5
343
344	396		396	396	396	396							307	307	307	307	307	307	306	306	306	307		306	306	306	308					326	326								415	302	327	396		309	310	5	5
345	408												383	383	383	383	383	383	391		391			391		391						385									412	381	388	408		380	380	391	391
346													313		313	313	313							328								325										17	326	403		320	319	301
347	403		403		403								313	313	313	313	313	313	328	328	328	328		328	328	328	329					325	325								416	18	326	403		321	320	301	301
348	403		403										313	313	313	313	313	313	328	328	328	328		328	328	328	329					325	325								416	17	326	403		320	319	301	301
349	399		399	399	399	399							333	333	333	333	333	333	315	315	315	316		315	315	315	316					327	327								411	307	329	399		318	318	297	297
351
353	407	406	406	406	406	406	406	406				406	411	411	411	411	411	411	406	406	406	406		406	406	406	406					409	409	409		409			409	410	395	410	409	406		402	403	408	408
354	407	406	406	406	406	406	406					406	411	411	411	411	411	411	406	406	406	406		406	406	406	406					409	409								395	410	409	406		402	403	408	408
355	407		406										411	411	411	411	411	411	406	406	406	406		406	406	406	406					409	409								395	410	409	406		402	403	408	408
356																																											409	406			403
357	407	406	406	406	406	406	406	406		406	406	406	411	411	411	411	411	411	406	406	406	406	406	406	406	406	406	409	409		409	409	409	409	409	409		409	409	410	395	410	409	406		402	403	408	408
358																																											334	398			308
359	398	398	398	398	398	398	398					398	330	330	330	330	330	330	318	318	318	318		318	318	318	319					333	333							307	414	306	333	398		308	308	298	298
360	404	404	404	404	404	404	404	404	404	404	404	404	315	315	315	315	315	315	328	328	328	328	328	328	328	328	329	328	328	328	328	328	328	328	328	328	328	328	328	20	416	19	329	404	404	322	321	303	303
361	412												415	415	415	415	415	415	414		414			414		414						414									54	417	415	411		412	412	416	416
362	404	404	404	404	404	404	404	404				404	315	315	315	315	315	315	328	328	328	328		328	328	328	329				328	328	328	328		328			328	19	416	18	329	404		321	320	303	303
363	396		396										308	308	308	308	308	308	309	309	309			309		309						330	330								417	306	331	396		314	315	24	24
364													308	308	308	308	308	308	309		309			309		309						331									417	306	332	396		314	315	25
365	390		389	389	389	389							407	407	407	407	407	407	404	404	404	404		404	404	404	405					410	410								412	406	410	389		406	406	406	406
366	400	400	400	400	400	400	400	400		400	400	400	312	312	312	312	312	312	312	312	312	313		312	312	312	314	322			322	322	322	322		322		322	322	311	416	310	322	400		309	309	285	285
367													315	315	315	315	315	315			0			0		0						326										329	330	393		319	319	306
368	400	400	400	400	400	400	400	400		400	400	400	312	312	312	312	312	312	312	312	312	313	312	312	312	312	314	322	322		322	322	322	322	322	322		322	322	311	416	310	322	400		309	309	285	285
369	400	400	400	400	400	400	400	400		400	400	400	312	312	312	312	312	312	312	312	312	313		312	312	312	314	322			322	322	322	322		322		322	322	311	416	310	322	400		309	309	285	285
370													312		312	312	312							312								322										310	322	400		309	309	285
371	400	400	400	400	400	400	400	400	400	400	400	400	312	312	312	312	312	312	312	312	312	313	312	312	312	312	314	322	322	322	322	322	322	322	322	322	322	322	322	311	416	310	322	400	400	309	309	285	285
372													312	312	312	312	312	312			313			313		313						322										310	322	400		309	309	285
373	400	400	400	400	400	400	400	400		400	400	400	312	312	312	312	312	312	312	312	312	313	312	312	312	312	314	322	322	322	322	322	322	322	322	322		322	322	311	416	310	322	400	400	309	309	285	285
374	400	400	400	400	400	400	400	400	400	400	400	400	312	312	312	312	312	312	312	312	312	313	312	312	312	312	314	322	322	322	322	322	322	322	322	322	322	322	322	311	416	310	322	400	400	309	309	285	285
376	24	23	23	23	24	23	23	23				23	400	400	400	400	400	400	394	394	394	394		394	394	394	395					400	400	400		400			400	403	413	403	401	23		397	397	397	397
377	23		22	22	23	22	22					22	399	399	399	399	399	399	393	393	393	393		393	393	393	394					400	400								413	403	401	22		396	396	396	396
378	25		24	24	25	24	24					24	399	399	399	399	399	399	393	393	393	393		393	393	393	394					400	400								414	403	401	24		396	396	396	396
379	412		411		411								413	413	413	413	413	413	412	412	412	412		412	412	412	412					412	412								63	414	413	411		409	409	414	414
380	400	400	400	400	400	400	400	400		400	400	400	316	316	316	316	316	316	308	308	308	309		308	308	308	310	317			317	317	317	317	317	317		317	317	308	416	307	318	400		307	307	284	284
381	400	400	400	400	400	400	400	400	400	400	400	400	316	316	316	316	316	316	309	309	309	310	309	309	309	309	311	317	317	317	317	317	317	317	317	317	317	317	317	308	416	307	318	400	400	307	307	284	284
382	400	400	400	400	400	400	400	400	400	400	400	400	316	316	316	316	316	316	309	309	309	310	309	309	309	309	311	317	317	317	317	317	317	317	317	317	317	317	317	308	416	307	318	400	400	307	307	284	284
383													404	404	404	404	404	404			400			400		400						403										403	402	383		401	401	405
[truncated: 285 more columns]
